# Supplementary material for: Small means immoral? The impact of spatial size metaphor on moral judgment
Source: PLoS One. 2025 May 27;20(5):e0324991. doi: 10.1371/journal.pone.0324991 (PMC12111654; doi:10.1371/journal.pone.0324991)
Supplement: S1 File — (ZIP) [file pone.0324991.s001.zip]

Archive with 4 entries (3 files):
- Supporting information-Study1-3 Dataset/
- Supporting information-Study1-3 Dataset/S1 Dataset. Raw data on size-moral spatial metaphors from the Stroop task.xlsx
- Supporting information-Study1-3 Dataset/S2 Dataset. Raw data on size-moral spatial metaphors from the IAT task.xlsx
- Supporting information-Study1-3 Dataset/S3 Dataset. Scores for moral dilemmas under different sizes.xlsx
