# Supplementary material for: Small means immoral? The impact of spatial size metaphor on moral judgment
Source: PLoS One. 2025 May 27;20(5):e0324991. doi: 10.1371/journal.pone.0324991 (PMC12111654; doi:10.1371/journal.pone.0324991)
Supplement: S1 File — (ZIP) [file pone.0324991.s001.zip › Supporting information-Study1-3 Dataset/S1 Dataset. Raw data on size-moral spatial metaphors from the Stroop task.xlsx]

## Sheet: Sheet1
Response Time (ms)					Accuracy Rate
Moral Words + Big Font Size	Moral Words + Small Font Size	Immoral Words + Big Font Size	Immoral Words + Small Font Size		Moral Words + Big Font Size	Moral Words + Small Font Size	Immoral Words + Big Font Size	Immoral Words + Small Font Size
630.15	710.75	787.75	674.15		0.95	0.95	0.95	1
610.55	677.55	710.75	712.25		0.95	0.95	0.95	0.95
653.85	609.55	641.7	602.55		1	0.95	0.9	0.9
568.9	537.75	598.9	589.5		1	1	0.95	1
611.4	633	757.05	671.2		1	1	0.95	0.95
588.05	596.4	615.3	582.15		1	1	0.95	0.9
534.25	583.55	566.6	604.2		1	1	0.95	1
466.7	535.8	506.95	575.95		0.95	0.95	0.95	0.9
516.15	513.2	512.25	543.1		1	0.95	0.95	1
549.1	572.55	611.05	616.85		1	1	0.9	1
496.85	497.35	563.9	517.5		1	0.95	0.9	0.95
571.85	578.4	658.5	577.25		1	0.85	0.9	0.95
606.6	611.45	613.15	610.35		1	0.95	0.95	0.9
574.65	651.85	640.1	608.75		1	0.85	0.95	0.95
605.9	635.85	726.95	661.65		0.95	0.95	0.95	0.95
617.1	573.4	567.95	582.7		0.95	0.85	1	0.95
576.45	631.4	789.7	777.8		1	0.9	0.9	1
594.1	616.2	676.15	641.3		1	1	0.95	1
491.8	520.55	565.35	517.55		1	1	0.95	0.95
560.8	576.4	527.3	526.3		1	1	1	0.95
524.9	504.65	522.1	539.95		1	0.95	0.9	1
663.2	631.6	666.2	597.2		0.9	0.95	0.9	0.95
547.85	573.65	555.8	538.45		0.95	1	0.9	0.95
617.3	658.45	698.75	614.75		1	1	0.95	1
517.2	529.15	555.7	564.3		1	0.95	0.9	0.95
605.55	634.9	663.45	654.65		1	1	0.85	1
472.45	464.85	502.4	509.4		0.9	0.95	0.9	1
554.6	577.8	561.2	560.5		1	1	1	1
584.25	529.55	626.05	554.45		0.95	1	0.9	0.9
631.15	746.65	759.9	732.85		0.95	1	0.95	1
506.75	521.9	559.15	550.4		0.8	0.9	0.9	0.9
492.95	485.65	506.6	515.3		1	1	0.9	0.95
597.45	661.65	699.95	697.95		0.95	1	0.9	0.95
617.65	656.1	693.1	625.65		1	0.95	1	1
493.65	516.5	519.2	520.15		0.95	0.95	0.85	0.9
567.203	587.314	620.769	599.114		0.974286	0.961429	0.93	0.96
