# Supplementary material for: Small means immoral? The impact of spatial size metaphor on moral judgment
Source: PLoS One. 2025 May 27;20(5):e0324991. doi: 10.1371/journal.pone.0324991 (PMC12111654; doi:10.1371/journal.pone.0324991)
Supplement: S1 File — (ZIP) [file pone.0324991.s001.zip › Supporting information-Study1-3 Dataset/S2 Dataset. Raw data on size-moral spatial metaphors from the IAT task.xlsx]

## Sheet: Sheet1
Response Time (ms)																		Accuracy Rate
Compatibility Joint Missions (test)	Incompatibility Joint Missions (test)	Compatibility Joint Tasks (exercise)	Incompatibility Joint Tasks (exercise)	test	exercise	S1	D1	S2	D2	D	D2	S1	S2	M3-M6	M4-M7	S1	S2	Compatibility Joint Missions (test)	Incompatibility Joint Missions (test)
469.025	568.375	590.45	642.75	99.35	52.3	187.35	0.279157	169.88	0.584825	0.431991	0.279157	187.35	169.88	-46.1269	-76.8679	71.03	91.36	0.9	0.875
525.275	583.45	652.975	631.45	58.175	-21.525	187.35	-0.114892	169.88	0.342448	0.113778	-0.114892	D1	D2	D1	D2	D		1	0.975
407.025	510.9	458.3	563.7	103.875	105.4	187.35	0.562583	169.88	0.611461	0.587022	0.562583	0.00346624	0.00495276	-0.649401	-0.841374	-0.745387		0.925	0.925
493.425	581.075	626	686.3	87.65	60.3	187.35	0.321857	169.88	0.515952	0.418905		D		-1.49077				0.975	0.95
593.225	634.8	642.225	646.475	41.575	4.25	187.35	0.0226848	169.88	0.244732	0.133708		0.008419		-0.745387				0.95	0.975
437.025	572.45	409.575	621	135.425	211.425	187.35	1.1285	169.88	0.79718	0.962842		0.0042095						0.925	0.875
413.925	665.125	546.2	630.475	251.2	84.275	187.35	0.449827	169.88	1.47869	0.964259				46.1269	76.8679			0.975	0.95
389.675	551.125	460.15	607.05	161.45	146.9	187.35	0.784094	169.88	0.950377	0.867235				0.649401	0.841374			0.975	0.925
456.075	570.675	492.525	507.775	114.6	15.25	187.35	0.0813985	169.88	0.674594	0.377996				1.49077				0.975	0.9
464.875	558.525	546.9	555.525	93.65	8.625	187.35	0.0460368	169.88	0.551271	0.298654				0.745387				0.975	0.95
534.625	564.075	553.6	561.9	29.45	8.3	187.35	0.0443021	169.88	0.173358	0.10883								1	0.975
482.35	524.75	607.225	620.425	42.4	13.2	187.35	0.0704564	169.88	0.249588	0.160022								0.975	0.975
522.7	678.95	598.1	732.425	156.25	134.325	187.35	0.716974	169.88	0.919767	0.81837								1	0.95
473.075	539.725	496.225	546.85	66.65	50.625	187.35	0.270216	169.88	0.392336	0.331276								0.95	0.875
559.65	579.225	597.925	550.6	19.575	-47.325	187.35	-0.252602	169.88	0.115228	-0.0686868								0.925	0.9
422.1	550.325	539.975	547.2	128.225	7.225	187.35	0.0385642	169.88	0.754798	0.396681								1	0.975
426.475	636.825	522.025	615.075	210.35	93.05	187.35	0.496664	169.88	1.23823	0.867445								0.975	0.925
489.275	618.3	579.525	663.625	129.025	84.1	187.35	0.448892	169.88	0.759507	0.6042								0.95	0.925
445.075	608.325	555.5	644.5	163.25	89	187.35	0.475047	169.88	0.960972	0.71801								0.975	0.9
587.875	637.85	584.075	611.45	49.975	27.375	187.35	0.146117	169.88	0.294178	0.220148								1	0.975
604.85	650.475	690.55	694.675	45.625	4.125	187.35	0.0220176	169.88	0.268572	0.145295								0.975	0.975
434.95	487.075	614.65	619.575	52.125	4.925	187.35	0.0262877	169.88	0.306834	0.166561								0.975	0.875
472.225	530.125	558.5	690.075	57.9	131.575	187.35	0.702295	169.88	0.340829	0.521562								0.975	1
718.275	744.825	715.05	696.35	26.55	-18.7	187.35	-0.0998132	169.88	0.156287	0.0282368								0.925	0.85
529.725	611.3	649.225	652.425	81.575	3.2	187.35	0.0170803	169.88	0.480192	0.248636								0.95	0.975
744	811.75	699.475	694.425	67.75	-5.05	187.35	-0.0269549	169.88	0.398811	0.185928								0.9	0.875
590.425	602.175	701.675	700.125	11.75	-1.55	187.35	-0.00827329	169.88	0.0691665	0.0304466								1	1
464.5	486.225	526.775	637.075	21.725	110.3	187.35	0.588738	169.88	0.127884	0.358311								1	0.95
707.25	722.3	711.375	765.25	15.05	53.875	187.35	0.287563	169.88	0.0885919	0.188078								1	0.925
614.5	606.55	675.45	680.55	-7.95	5.1	187.35	0.0272218	169.88	-0.0467977	-0.00978798								0.975	0.9
553.325	586.5	604.85	623.25	33.175	18.4	187.35	0.0982119	169.88	0.195285	0.146748								0.9	0.975
572.55	570.875	547.05	611.3	-1.675	64.25	187.35	0.342941	169.88	-0.0098599	0.166541								0.95	0.9
696	651.55	685.775	730.875	-44.45	45.1	187.35	0.240726	169.88	-0.261655	-0.0104647								1	0.975
638.325	726.325	655.85	714.4	88	58.55	187.35	0.312517	169.88	0.518013	0.415265								0.9	0.925
488.3	631.575	543.275	645.725	143.275	102.45	187.35	0.546837	169.88	0.843389	0.695113								0.975	0.9
626.275	640.775	644.45	634.575	14.5	-9.875	187.35	-0.0527088	169.88	0.0853544	0.0163228								0.975	0.85
573.925	652.175	633.45	680.725	78.25	47.275	187.35	0.252335	169.88	0.460619	0.356477								0.875	0.95
633.45	725.1	677.3	681.7	91.65	4.4	187.35	0.0234855	169.88	0.539498	0.281492								0.95	1
583.175	664.1	566.55	620.075	80.925	53.525	187.35	0.285695	169.88	0.476366	0.38103								0.975	0.95
534.328	611.196	593.865	639.992
