# Supplementary material for: Small means immoral? The impact of spatial size metaphor on moral judgment
Source: PLoS One. 2025 May 27;20(5):e0324991. doi: 10.1371/journal.pone.0324991 (PMC12111654; doi:10.1371/journal.pone.0324991)
Supplement: S1 File — (ZIP) [file pone.0324991.s001.zip › Supporting information-Study1-3 Dataset/S3 Dataset. Scores for moral dilemmas under different sizes.xlsx]

## Sheet: Sheet1
Scores for moral dilemmas under the large room	Scores for moral dilemmas under the small room
4	5.1
5.7	4.4
3.6	5.1
5.6	4.8
4.1	4.5
6.2	5.3
5.1	4.9
5.9	5.4
2.6	5.7
4.8	3.7
3.3	4.2
5.3	5.7
2.9	4.4
5.4	5.6
4.7	4.3
4.4	7
4.1	4.8
5.6	5.9
5.9	4.9
3.6	6.1
2	4.7
5.5	5.2
6.9	4.4
4.5	5.6
3.5	6.4
5.1	5.2
4.1	4.6
3.4	5.2
3.2	5.6
5.3	5.2
4.54333	5.13
